# Supplementary material for: STCDB4ND: a signal transduction classification database for neurological diseases
Source: Database (Oxford). 2025 May 2;2025:baaf032. doi: 10.1093/database/baaf032 (PMC12047452; doi:10.1093/database/baaf032)
Supplement: baaf032_Supp [file baaf032_supp.zip]

Archive with 1 entries (1 files):
- suppl_data/Supplementary_table1_Neurodegenerative_Disease_Atlas.xlsx
