# Supplementary material for: STCDB4ND: a signal transduction classification database for neurological diseases
Source: Database (Oxford). 2025 May 2;2025:baaf032. doi: 10.1093/database/baaf032 (PMC12047452; doi:10.1093/database/baaf032)
Supplement: baaf032_Supp [file baaf032_supp.zip › suppl_data/Supplementary_table1_Neurodegenerative_Disease_Atlas.xlsx]

## Sheet: CYCS-Neurodegenerative Disease 
Interactor	Interaction type	Detection methods	Ranked Score	Confidence
XIAP_HUMAN	canonical?	MI:0045(experimental interaction detection)?MI:0018(two hybrid)?MI:0397(two hybrid array)?...MI:0114(x-ray crystallography)?MI:0028(cosedimentation in solution)?MI:0401(biochemical)?in vitro?in vivo?	0.9263	1.6812
CASP3_HUMAN	canonical?	MI:0428(imaging technique)?MI:0435(protease assay)?MI:0045(experimental interaction detection)?...in vitro?	0.7927	1.5441
BIRC7_HUMAN	canonical?	MI:0018(two hybrid)?MI:0397(two hybrid array)?MI:0019(coimmunoprecipitation)?...in vivo?	0.8889	1.3222
DCC_HUMAN	canonical?	MI:0004(affinity chromatography technology)?MI:0007(anti tag coimmunoprecipitation)?	0.7523	1.2553
BIRC2_HUMAN	canonical?	MI:0004(affinity chromatography technology)?MI:0397(two hybrid array)?in vivo?	0.8766	1.0792
CYC_HUMAN	canonical?	in vivo?MI:0813(proximity ligation assay)?MI:0428(imaging technique)?	0.6661	1
BIRC8_HUMAN	canonical?	in vivo?MI:0004(affinity chromatography technology)?	0.6329	0.9031
CASP9_HUMAN	canonical?	MI:0004(affinity chromatography technology)?in vitro?	0.6655	0.7782
GRAB_HUMAN	canonical?	in vitro?	0.6655	0.7782
VIME_HUMAN	canonical?	in vitro?in vivo?	0.6655	0.7782
BIRC3_HUMAN	canonical?	MI:0813(proximity ligation assay)?MI:0428(imaging technique)?	0.7369	0.699
CASP7_HUMAN	canonical?	MI:0435(protease assay)?MI:0415(enzymatic study)?	0.6827	0.699
MK01_HUMAN	canonical?	in vitro?in vivo?MI:0415(enzymatic study)?	0.8993	0.6021
DCC_HUMAN	canonical?	MI:0007(anti tag coimmunoprecipitation)?in vitro?in vivo?...yeast 2-hybrid?	0.5588	0.6021
AKT1_HUMAN	canonical?	in vitro?	0.6655	0.301
BAX_HUMAN	canonical?	MI:0401(biochemical)?	0.6655	0.301
CAN2_HUMAN	canonical?	in vitro?	0.6655	0.301
CASP2_HUMAN	canonical?	MI:0254(genetic interference)?	0.6655	0.301
CASP8_HUMAN	canonical?	MI:0415(enzymatic study)?	0.6655	0.301
CH60_HUMAN	canonical?	in vitro?	0.6655	0.301
DBLOH_HUMAN	canonical?	in vitro?	0.6655	0.301
DESP_HUMAN	canonical?	in vitro?	0.6655	0.301
GMEB1_HUMAN	canonical?	in vivo?yeast 2-hybrid?	0.6655	0.301
HIP1_HUMAN	canonical?	in vivo?	0.6655	0.301
KPCZ_HUMAN	canonical?	in vitro?in vivo?	0.6655	0.301
LYN_HUMAN	canonical?	in vitro?	0.6655	0.301
MK03_HUMAN	canonical?	in vitro?in vivo?	0.6655	0.301
MP2K1_HUMAN	canonical?	in vitro?in vivo?	0.6655	0.301
SRF_HUMAN	canonical?	in vitro?	0.6655	0.301
BIRC2_HUMAN	isoform?Q13490-1?	in vitro?in vivo?	0.6232	0.301
CASP9_HUMAN	isoform?P55211-1?	MI:0114(x-ray crystallography)?MI:0028(cosedimentation in solution)?MI:0071(molecular sieving)?	0.5788	0.301
PSN1_HUMAN	canonical?	N/A?	0.6232	-0.301
KAT6B_HUMAN	canonical?	MI:0397(two hybrid array)?	0.4932	-0.301
PROP1_HUMAN	canonical?	MI:0397(two hybrid array)?	0.4932	-0.301

## Sheet: CASP9-Neurodegenerative Disease
Interactor	Interaction type	Detection methods	Ranked Score	Confidence
AKT1_HUMAN	canonical	in vitro	0.6655	0.301
BAX_HUMAN	canonical	MI:0401(biochemical)	0.6655	0.301
BIRC2_HUMAN	isoform Q13490-1	in vitro in vivo	0.6232	0.301
BIRC2_HUMAN	canonical	MI:0004(affinity chromatography technology) MI:0397(two hybrid array) in vivo	0.8766	1.0792
BIRC3_HUMAN	canonical	MI:0813(proximity ligation assay) MI:0428(imaging technique)	0.7369	0.699
BIRC7_HUMAN	canonical	MI:0018(two hybrid) MI:0397(two hybrid array) MI:0019(coimmunoprecipitation) ...in vivo	0.8889	1.3222
BIRC8_HUMAN	canonical	in vivo MI:0004(affinity chromatography technology)	0.6329	0.9031
CAN2_HUMAN	canonical	in vitro	0.6655	0.301
CASP2_HUMAN	canonical	MI:0254(genetic interference)	0.6655	0.301
CASP3_HUMAN	canonical	MI:0428(imaging technique) MI:0435(protease assay) MI:0045(experimental interaction detection) ...in vitro	0.7927	1.5441
CASP7_HUMAN	canonical	MI:0435(protease assay) MI:0415(enzymatic study)	0.6827	0.699
CASP8_HUMAN	canonical	MI:0415(enzymatic study)	0.6655	0.301
CASP9_HUMAN	canonical	MI:0004(affinity chromatography technology) in vitro	0.6655	0.7782
CASP9_HUMAN	isoform P55211-1	MI:0114(x-ray crystallography) MI:0028(cosedimentation in solution) MI:0071(molecular sieving)	0.5788	0.301
CH60_HUMAN	canonical	in vitro	0.6655	0.301
CYC_HUMAN	canonical	in vivo MI:0813(proximity ligation assay) MI:0428(imaging technique)	0.6661	1
DBLOH_HUMAN	canonical	in vitro	0.6655	0.301
DCC_HUMAN	canonical	MI:0007(anti tag coimmunoprecipitation) in vitro in vivo ...yeast 2-hybrid	0.5588	0.6021
DCC_HUMAN	canonical	MI:0004(affinity chromatography technology) MI:0007(anti tag coimmunoprecipitation)	0.7523	1.2553
DESP_HUMAN	canonical	in vitro	0.6655	0.301
GMEB1_HUMAN	canonical	in vivo yeast 2-hybrid	0.6655	0.301
GRAB_HUMAN	canonical	in vitro	0.6655	0.7782
HIP1_HUMAN	canonical	in vivo	0.6655	0.301
KAT6B_HUMAN	canonical	MI:0397(two hybrid array)	0.4932	-0.301
KPCZ_HUMAN	canonical	in vitro in vivo	0.6655	0.301
LYN_HUMAN	canonical	in vitro	0.6655	0.301
MK01_HUMAN	canonical	in vitro in vivo MI:0415(enzymatic study)	0.8993	0.6021
MK03_HUMAN	canonical	in vitro in vivo	0.6655	0.301
MP2K1_HUMAN	canonical	in vitro in vivo	0.6655	0.301
PROP1_HUMAN	canonical	MI:0397(two hybrid array)	0.4932	-0.301
PSN1_HUMAN	canonical	N/A	0.6232	-0.301
SRF_HUMAN	canonical	in vitro	0.6655	0.301
VIME_HUMAN	canonical	in vitro in vivo	0.6655	0.7782
XIAP_HUMAN	canonical	MI:0045(experimental interaction detection) MI:0018(two hybrid) MI:0397(two hybrid array) ...MI:0114(x-ray crystallography) MI:0028(cosedimentation in solution) MI:0401(biochemical) in vitro in vivo	0.9263	1.6812
